# Supplementary material for: Commercialization of the Xalkori Pediatric Multiparticulate Product Using Quality-by-Design Principles
Source: Pharmaceutics. 2024 Aug 1;16(8):1027. doi: 10.3390/pharmaceutics16081027 (PMC11360164; doi:10.3390/pharmaceutics16081027)
Supplement: Supplementary file 1 [file pharmaceutics-16-01027-s001.zip]

Archive with 2 entries (2 files):
- rotary atomization_crizotinib development MSC batch.avi
- Supplemental tables for manuscript- 3105509.pdf
